# Supplementary material for: Application of postoperative autotransfusion in total joint arthroplasty reduces allogeneic blood requirements: a meta-analysis of randomized controlled trials
Source: BMC Musculoskelet Disord. 2017 Sep 2;18:378. doi: 10.1186/s12891-017-1710-2 (PMC5581423; doi:10.1186/s12891-017-1710-2)
Supplement: Supplementary file 11 — Dataset. The dataset supporting the conclusions of this article. (XLSX 14 kb) [file 12891_2017_1710_MOESM11_ESM.xlsx]

## Sheet: knee-transfusion
author	year	studyneed	studydont	controlneed	controldont	control
Heddle	1992	10	29	27	13	regular drain
Adalberth(1)	1998	8	16	10	15	regular drain
Adalberth(2)	1998	8	16	7	17	no drain
Thomas	2001	12	103	33	83	regular drain
Cheng	2005	4	22	13	21	regular drain
Abuzakuk	2007	13	39	12	40	regular drain
Moonen	2007	1	44	5	27	regular drain
Amin	2008	12	80	13	73	regular drain
Atay	2010	1	19	8	13	regular drain
Sarkanovic	2013	5	50	56	1	regular drain
Horstmann	2014	6	53	11	45	no drain
Thomassen	2014	3	75	4	83	no drain
Dramis	2006	3	29	10	7	regular drain

## Sheet: knee-Hb
author	year	smean	ssd	stotal	cmean	csd	ctotal	day
Amin	2008	10.5	1.49	92	10.4	1.59	86	day 1
Atay	2010	10.66	1.5	20	10.32	1.99	21	day 1
Horstmann	2014	11.6	1.1	59	11	1	56	day 1
Abuzakuk	2007	10.8	1.6	52	10.1	1.3	52	day 2
Amin	2008	10.5	1.48	92	10.2	1.49	86	day 2
Horstmann	2014	11	1	59	10.3	1.1	56	day 2
Amin	2008	11	1.4	92	10.8	1.58	86	day 3
Atay	2010	9.72	1.16	20	9.37	2.04	21	day 3
Horstmann	2014	10.5	1.3	59	9.8	1.2	56	day 3
Abuzakuk	2007	10.6	1.5	52	10.1	1.3	52	day 5
Atay	2010	9.77	1.04	20	9.42	1.6	21	day 5

## Sheet: knee-adverse
author	year	sevent	stotal	cevent	ctotal	subgroup	sno	cno
Thomas	2001	2	115	4	116	wound infection	113	112
Amin	2008	3	92	2	86	wound infection	89	84
Sarkanovic	2013	0	55	1	57	wound infection	55	56
Cheng	2005	2	26	1	34	febrile reaction	24	33
Atay	2010	0	20	1	21	febrile reaction	20	20
Horstmann	2014	37	59	42	56	febrile reaction	22	14

## Sheet: hip-transfusion
author	year	studyneed	studydont	controlneed	controldont	control
Moonen	2007	4	31	10	38	regular drain
Smith	2007	6	70	17	65	regular drain
Atay	2010	9	8	15	4	regular drain
Cheung(1)	2010	9	44	19	33	regular drain
Cheung(2)	2010	9	44	6	42	no drain
Horstmann	2012	2	48	4	46	no drain
Kleinert(1)	2012	1	39	4	36	regular drain
Kleinert(2)	2012	1	39	4	36	no drain
Thomassen	2014	12	104	8	95	no drain
Teetzmann	2014	29	45	34	53	no drain

## Sheet: hip-Hb
author	year	smean	ssd	stotal	cmean	csd	ctotal	day
Atay	2010	9.84	1.2	17	9.58	1.06	19	day 1
Horstmann	2012	11	1.3	50	10.9	1.1	50	day 1
Horstmann	2012	10.8	1.3	50	10.6	1.1	50	day 2
Atay	2010	9.3	1.03	17	9.06	0.89	19	day 3
Horstmann	2012	10.7	1.2	50	10.2	1.3	50	day 3
Atay	2010	9.6	0.97	17	9.11	1.36	19	day 5

## Sheet: Hip-adverse
author	year	sevent	stotal	cevent	ctotal	subgroup	sno	cno
Smith	2007	2	76	2	82	wound infection	74	80
Cheung(1)	2010	0	53	2	52	wound infection	53	50
Horstmann	2012	2	50	2	50	wound infection	48	48
Teetzmann	2014	2	74	3	87	wound infection	72	84
Atay	2010	0	17	2	19	febrile reaction	17	17
Horstmann	2012	5	50	3	50	febrile reaction	45	47
